# Supplementary material for: Skeletal Site-Related Variation in Human Trabecular Bone Transcriptome and Signaling
Source: PLoS One. 2010 May 18;5(5):e10692. doi: 10.1371/journal.pone.0010692 (PMC2872667; doi:10.1371/journal.pone.0010692)
Supplement: Table S2 — Examination of Gene Ontology (GO) terms shows an overrepresentation for a number of GO terms (p<0.005) including cell adhesion, extracellular matrix formation and skeletal development. (0.03 MB XLS) [file pone.0010692.s002.xls]

## Sheet: supplemental_data_GO_terms_p0.0
GO ACCESSION	GO Term	p-value	corrected p-value	Count in Selection	% Count in Selection	Count in Total	% Count in Total
GO:0022610	biological adhesion	2.3777e-27	4.04756e-23	126	11.9886	728	4.19717
GO:0007155	cell adhesion	2.3777e-27	4.04756e-23	126	11.9886	728	4.19717
GO:0005515	protein binding	2.23805e-26	2.53989e-22	685	65.176	7930	45.7192
GO:0044420	extracellular matrix part	5.13157e-22	4.36774e-18	34	3.23501	130	0.749495
GO:0031012	extracellular matrix	9.93686e-20	6.76621e-16	74	7.04091	314	1.81032
GO:0005578	proteinaceous extracellular matrix	1.96768e-19	1.11653e-15	71	6.75547	296	1.70654
GO:0032502	developmental process	1.64487e-15	8.00021e-12	171	16.2702	3119	17.9821
GO:0005581	collagen	2.58726e-15	1.10107e-11	16	1.52236	36	0.207553
GO:0044421	extracellular region part	8.57377e-15	3.24337e-11	75	7.13606	883	5.0908
GO:0005201	extracellular matrix structural constituent	1.37482e-14	4.68072e-11	31	2.94957	90	0.518881
GO:0016337	cell-cell adhesion	2.28217e-14	7.06353e-11	49	4.66223	301	1.73537
GO:0005576	extracellular region	6.90879e-13	1.80936e-09	214	20.3616	1819	10.4872
GO:0048513	organ development	6.41068e-13	1.80936e-09	39	3.71075	769	4.43355
GO:0048523	negative regulation of cellular process	1.89953e-12	4.61938e-09	36	3.42531	1457	8.40011
GO:0048519	negative regulation of biological process	3.30257e-12	7.49598e-09	36	3.42531	1661	9.57625
GO:0048856	anatomical structure development	4.77886e-12	1.01688e-08	53	5.04282	1451	8.36552
GO:0030198	extracellular matrix organization and biogenesis	6.54969e-12	1.31171e-08	24	2.28354	69	0.397809
GO:0005488	binding	8.92306e-12	1.68775e-08	804	76.4986	12505	72.0957
GO:0030199	collagen fibril organization	1.82287e-11	3.2664e-08	16	1.52236	29	0.167195
GO:0003823	antigen binding	2.41323e-11	4.10805e-08	23	2.18839	84	0.484289
GO:0007156	homophilic cell adhesion	8.5597e-11	1.38773e-07	35	3.33016	140	0.807149
GO:0005583	fibrillar collagen	2.58479e-10	3.82618e-07	3	0.285442	12	0.0691842
GO:0003779	actin binding	2.5142e-10	3.82618e-07	55	5.23311	326	1.8795
GO:0043062	extracellular structure organization and biogenesis	1.54991e-09	2.19869e-06	24	2.28354	126	0.726434
GO:0005509	calcium ion binding	2.13025e-09	2.90106e-06	118	11.2274	927	5.34448
GO:0005737	cytoplasm	2.36868e-09	3.1017e-06	426	40.5328	4552	26.2439
GO:0009887	organ morphogenesis	3.01119e-09	3.797e-06	24	2.28354	374	2.15624
GO:0032501	multicellular organismal process	5.15362e-09	6.05036e-06	109	10.3711	2803	16.1603
GO:0008092	cytoskeletal protein binding	6.29015e-09	7.13849e-06	58	5.51855	483	2.78466
GO:0005604	basement membrane	8.62953e-09	9.47747e-06	20	1.90295	62	0.357452
GO:0001501	skeletal development	1.24568e-08	1.32533e-05	30	2.85442	159	0.916691
GO:0009653	anatomical structure morphogenesis	2.52033e-08	2.60022e-05	39	3.71075	862	4.96973
GO:0042127	regulation of cell proliferation	1.17303e-07	0.000110937	43	4.09134	679	3.91467
GO:0007167	enzyme linked receptor protein signaling pathway	1.14406e-07	0.000110937	2	0.190295	310	1.78726
GO:0050793	regulation of developmental process	1.23556e-07	0.000113692	3	0.285442	375	2.16201
GO:0005520	insulin-like growth factor binding	1.46793e-07	0.000131519	12	1.14177	27	0.155664
GO:0005886	plasma membrane	3.2476e-07	0.000283508	245	23.3111	2515	14.4999
GO:0005575	cellular_component	3.47238e-07	0.000295552	832	79.1627	15624	90.0778
GO:0016339	calcium-dependent cell-cell adhesion	3.74028e-07	0.000302103	13	1.23692	34	0.196022
GO:0005518	collagen binding	3.81555e-07	0.000302103	12	1.14177	29	0.167195
GO:0030036	actin cytoskeleton organization and biogenesis	3.80963e-07	0.000302103	22	2.09324	250	1.44134
GO:0045595	regulation of cell differentiation	7.32856e-07	0.000545742	1	0.0951475	256	1.47593
GO:0030029	actin filament-based process	7.37358e-07	0.000545742	22	2.09324	265	1.52782
GO:0050794	regulation of cellular process	9.28772e-07	0.000672787	43	4.09134	4490	25.8864
GO:0007275	multicellular organismal development	1.11637e-06	0.000789139	109	10.3711	951	5.48285
GO:0001503	ossification	1.13575e-06	0.000789139	19	1.8078	88	0.507351
GO:0050789	regulation of biological process	1.48717e-06	0.00101264	45	4.28164	5100	29.4033
GO:0031214	biomineral formation	1.68234e-06	0.00112308	19	1.8078	90	0.518881
GO:0005856	cytoskeleton	1.85849e-06	0.00121681	69	6.56518	671	3.86855
GO:0019838	growth factor binding	1.92083e-06	0.0012339	17	1.61751	98	0.565004
GO:0009888	tissue development	2.57265e-06	0.00159308	19	1.8078	296	1.70654
GO:0048598	embryonic morphogenesis	2.57356e-06	0.00159308	4	0.38059	163	0.939752
GO:0001568	blood vessel development	3.19717e-06	0.00194377	13	1.23692	40	0.230614
GO:0007165	signal transduction	5.17691e-06	0.00309216	158	15.0333	3060	17.642
GO:0008285	negative regulation of cell proliferation	5.28588e-06	0.00310281	36	3.42531	323	1.86221
GO:0005178	integrin binding	6.63133e-06	0.00382662	15	1.42721	55	0.317094
GO:0048646	anatomical structure formation	7.04026e-06	0.00399489	2	0.190295	171	0.985875
GO:0001944	vasculature development	7.89359e-06	0.0043346	13	1.23692	43	0.24791
GO:0031589	cell-substrate adhesion	7.83155e-06	0.0043346	1	0.0951475	91	0.524647
GO:0007010	cytoskeleton organization and biogenesis	8.56855e-06	0.00455821	30	2.85442	550	3.17094
