# Supplementary material for: Skeletal Site-Related Variation in Human Trabecular Bone Transcriptome and Signaling
Source: PLoS One. 2010 May 18;5(5):e10692. doi: 10.1371/journal.pone.0010692 (PMC2872667; doi:10.1371/journal.pone.0010692)
Supplement: Table S7 — Probesets with a 5-fold or more change in expression were analysed with Ingenuity Pathway Analysis (IPA), a list of 268 eligible entities for IPA analysis. The most significant biological function classification was in skeletal and muscular development and function. (0.04 MB XLS) [file pone.0010692.s007.xls]

## Sheet: supplemental_IPA_bio_functions.
Category	p-value	Molecules
Skeletal and Muscular System Development and Function	2.22E-19-1.21E-02	LRP4,CRYAB,CTGF,PCGF2,SGCE,NR2F2,MYH11,SDC4,HOXC10,SATB2,WIF1,NEB,LUM,CAV1,DMP1,MGP,POSTN,COL10A1,SFRP4,PLN,EGR3,DCN,PTCH1,COL2A1,IBSP,MMP2,SGCB,FMOD,TTN,MET,HSPG2 (includes EG:3339),COL6A3,PRELP,IGFBP3,JAG1,RBP4,ANK3,SULF1,TPM1,FHL1,SFRP2,FN1,WWTR1,ACTA2,LRP6,PTN,MEOX2,COMP,MEPE,CDH11,SSPN,COL1A2,AEBP1,SOX9,SIX1,JUN,BMPR1A,PRRX1,GAS1,ASPN,TGFB2,NAMPT,HEY1,PLAT,EGFR,COL5A2,ENPP1,EGR1,COL12A1,BGN,…
Cancer	1.23E-18-1.09E-02	CRYAB,CTGF,ASS1,RCAN2,SNX7,HOXC10,FBLN1,CAV1,MGP,ITGA4,PTGIS,SFRP4,CSRP2,MFAP5,DCN,MT1X,PTCH1,ANGPTL2,EMCN,MMP2,FMOD,MET,COLEC12,ISLR,PRELP,THBS2,TFRC,CYR61,PDGFD,APOD,COL3A1,SPTBN1,ANK3,CLDN11,FN1,ITGBL1,MXRA8,PPP1R3C,WWTR1,EMP2,HSPB8,MEOX2,COL4A2,CDH11,PALLD,JUN,MT1E,DPT,PRRX1,GAS1,EGFR,PLAT,PLOD2,ENPP1,DST,COL12A1,EGR1,SLIT2,C10ORF116,MAD2L1,NOV,ATP1A2,SORBS2,SEMA3C,COL15A1,TM4SF1,FZD7,NCAM1,M…
Tissue Development	1.76E-18-1.18E-02	CRYAB,CTGF,PCGF2,SGCE,C4ORF31,HOXC10,LAMC1,SATB2,LUM,FBLN1,CAV1,DMP1,COL10A1,ITGA4,PLN,DCN,PTCH1,EMCN,MMP2,FMOD,SMOC2,MET,ISLR,HSPG2 (includes EG:3339),THBS2,YAP1,CYR61,MUSTN1,ENAH,CLDN11,FN1,ITGBL1,PTN,LRP6,COL4A2,MEOX2,CDH11,COL5A1,PALLD,JUN,PRRX1,GAS1,EGFR,PLAT,HEY1,ABI3BP,RGMB,CTSK,ENPP1,PTPRK,TJP1,EGR1,DLX5,SLIT2,MAD2L1,EDIL3,TAGLN,SEMA3C,SOST,NCAM1,BOC,FAT1,MAP1B,NR2F2,JAM2,MYH11,POSTN,COL4…
Dermatological Diseases and Conditions	2.26E-17-3.88E-05	LOX,FN1,ACTA2,CLU,COL4A2,COL1A2,COL5A1,COL6A1,JUN,COL10A1,COL27A1,IGHD,EGFR,COL5A2,COL4A1,COL6A2,COL12A1,PTCH1,COL2A1,SLIT2,COL1A1,COL6A3,COL13A1,ATP1A2,RAPH1,EDNRA,COL11A1,COL15A1,COL3A1
Connective Tissue Disorders	4.66E-17-9.54E-03	CRYAB,SNX7,PCDH7,LUM,CAV1,COL10A1,COL27A1,ITGA4,PTGIS,MTUS1,COL4A1,EGR3,ANGPTL2,CMYA5 (includes EG:202333),COL2A1,MMP2,MET,HSPG2 (includes EG:3339),COL13A1,COL6A3,MATN2,THBS2,RAPH1,HTRA1,SAMD4A,KIAA1217,COL3A1,LOX,SULF1,FN1,LRP6,ANTXR1,ACTA2,HSPB8,COL4A2,COMP,ROBO1,COL1A2,COL5A1,SIX1,COL6A1,RGS5,OLFML2A,ASPN,NAMPT,CD109,GPC6,EGFR,PLAT,IGHD,PLOD2,CLIC5,TIMP3,COL5A2,PTPRK,ENPP1,COL6A2,TJP1,COL12A1,…
Genetic Disorder	4.66E-17-9.9E-03	CRYAB,ASS1,RCAN2,C4ORF31,FBLN1,CAV1,ITGA4,PTGIS,KIAA1671,TMTC1,EMCN,MAFF,MET,C14ORF132,TFRC,SAMD4A,KIAA1217,APOD,ANK3,FHL1,HSPB8,CYTL1,MAP4,PALLD,GPC6,PLOD2,MEGF10,TJP1,DST,HSPA2,MAD2L1,EDIL3,CAP2,ATP1A2,TAGLN,SEMA3C,SOST,ID4,FNDC1,GPX3,WIF1,HOXC6,KLHL29,PDZRN3,GULP1,MTUS1,H19,SMAD9,BAMBI,SGCB,IBSP,ANGPTL1,TTN,OGN,SPARCL1,COL13A1,MATN2,IGFBP3,RAPH1,HTRA1,PTPN21,RBP4,PMEPA1,SULF1,LOX,FAM107A,SCARA…
Gastrointestinal Disease	5.45E-15-8.78E-03	CTGF,HOXC10,USP53,HOXC6,CAV1,PDZRN3,COL4A1,COL2A1,ANGPTL2,IBSP,MET,ISLR,COLEC12,COL6A3,CXCR7,IGFBP3,TFRC,NUAK1,CYR61,JAG1,HTRA1,PTPN21,COL3A1,ANK3,SFRP2,FN1,FLRT2,ANTXR1,ACTA2,CLU,COL4A2,COL1A2,PALLD,JUN,COL6A1,MCAM,PRRX1,TGFB2,PLAT,EGFR,TIMP3,CLIC5,PLOD2,COL6A2,BGN,SLIT2,C10ORF116,EMP1,COL1A1,MAD2L1,LPAR1,CALD1,EFEMP1,DKK1,TM4SF1,FZD7
Skeletal and Muscular Disorders	1.05E-12-9.54E-03	CRYAB,CTGF,SGCE,SNX7,PCDH7,LUM,MGP,COL10A1,PRG4 (includes EG:10216),ITGA4,PTGIS,CSRP2,MT1X,ANGPTL2,CMYA5 (includes EG:202333),MMP2,MAFF,HSPG2 (includes EG:3339),C14ORF132,THBS2,SAMD4A,KIAA1217,COL3A1,APOD,ANK3,ENAH,FHL1,FN1,WWTR1,LRP6,HSPB8,COL4A2,CDH11,COL5A1,MAP4,MYO1B,JUN,MT1E,GAS1,CD109,GPC6,PLAT,PLOD2,CTSK,ENPP1,PTPRK,PDE4DIP,TJP1,DST,EGR1,SLIT2,CILP,SORBS2,SOST,ID4,LRP4,UNC5B,MAP1B,NR2F2,SD…
Cellular Assembly and Organization	9.01E-12-1.21E-02	CRYAB,CTGF,SGCE,FAT1,MAP1B,SDC4,LAMC1,PLS3,LUM,NEB,POSTN,CAV1,ITGA4,PTCH1,COL2A1,MMP2,FMOD,TTN,OGN,HSPG2 (includes EG:3339),COL13A1,CYR61,PDGFD,SYTL2,COL3A1,SULF1,TPM1,ENAH,LOX,FHL1,FN1,DPYSL3,CDC42EP5,ANTXR1,CLU,ITGA10,ROBO1,COL5A1,COL1A2,MAP4,PALLD,JUN,SDC2,DPT,TGFB2,EGFR,PLAT,THBS4,COL5A2,PTPRK,DST,DLX5,PFN2,CRH,TPM2,VWF,SLIT2,COL1A1,PMP22,LPAR1,EDNRA,SPARC,CALD1,NFIB,COL11A1,NCAM1
Cellular Function and Maintenance	9.01E-12-7.22E-03	TPM1,LOX,ENAH,FN1,FAT1,ANTXR1,CLU,COL5A1,COL1A2,PLS3,JUN,SDC2,DPT,NEB,CAV1,TGFB2,COL5A2,EGR3,EGR1,CRH,COL2A1,VWF,TTN,COL1A1,COL11A1,PDGFD,COL3A1
Cellular Movement	9.14E-12-9.34E-03	CTGF,BOC,UNC5B,NR2F2,MAP1B,SDC4,NEXN,SATB2,FBLN1,MGP,POSTN,CAV1,ITGA4,IGFBP6,COL4A1,DCN,COL2A1,MMP2,ANGPTL1,MET,PPIC,CXCR7,THBS2,IGFBP3,NUAK1,CYR61,PDGFD,ANK3,ENAH,TPM1,LOX,CLDN11,FHL1,GEM,SFRP2,FN1,DPYSL3,WWTR1,LRP6,PTN,CLU,RARRES1,MEOX2,COL4A2,ROBO1,CDH11,SYNM,PALLD,SIX1,JUN,DKK3,SDC2,MCAM,GAS1,TGFB2,HEY1,EGFR,PLAT,TIMP3,THBS4,PTPRK,NBL1,TJP1,BGN,EGR1,CRH,VWF,LRRC15,SLIT2,COL1A1,PMP22,NOV,LPAR1…
Cardiovascular System Development and Function	1.17E-11-9.13E-03	CRYAB,CTGF,NR2F2,SDC4,DDAH1,MGP,CAV1,ITGA4,PTGIS,COL4A1,PLN,DCN,PTCH1,COL2A1,MMP2,ANGPTL1,TTN,MET,HSPG2 (includes EG:3339),THBS2,YAP1,CYR61,JAG1,COL3A1,RBP4,ANK3,SPTBN1,LOX,TPM1,MB,FN1,PTN,MEOX2,COL4A2,COMP,ROBO1,COL1A2,COL5A1,SOX9,JUN,RGS5,SDC2,BMPR1A,PRRX1,GAS1,TGFB2,CAV2,EGFR,HEY1,PLAT,TIMP3,BGN,CRH,VWF,SLIT2,COL1A1,EDIL3,ANK2,ATP1A2,SPARC,EDNRA,COL11A1,SEMA3C
Organismal Development	1.17E-11-9.54E-03	LRP4,CRYAB,CTGF,PCGF2,NR2F2,HOXC10,SATB2,LUM,DDAH1,HOXC6,CAV1,POSTN,ITGA4,COL4A1,H19,PTCH1,ANGPTL2,COL2A1,MMP2,FMOD,ANGPTL1,MAFF,TTN,MET,OGN,THBS2,IGFBP3,YAP1,JAG1,CYR61,COL3A1,RBP4,TPM1,LOX,SFRP2,FN1,LRP6,MEOX2,COL4A2,COMP,COL1A2,COL5A1,SOX9,AEBP1,SIX1,JUN,BMPR1A,PRRX1,GAS1,TGFB2,EGFR,HEY1,PLAT,TIMP3,NBL1,DLX5,CADM1,EMP1,COL1A1,EDIL3,SPARC,EDNRA,SEMA3C,DKK1
Cellular Growth and Proliferation	1.02E-09-1.17E-02	CRYAB,CTGF,PCGF2,HOXC10,LAMC1,LUM,FBLN1,DMP1,MGP,CAV1,PRG4 (includes EG:10216),SFRP4,DCN,PTCH1,MMP2,MAFF,MET,HSPG2 (includes EG:3339),THBS2,YAP1,TFRC,PDGFD,CYR61,SPTBN1,ENAH,FHL1,FN1,PTPN13,WWTR1,EMP2,PTN,LRP6,HSPB8,COL4A2,CDH11,SYNM,JUN,MT1E,PELO,DPT,PRRX1,GAS1,CAV2,EGFR,HEY1,PLAT,ENPP1,PTPRK,TJP1,EGR1,DLX5,PFN2,CRH,SLIT2,MAD2L1,NOV,ID4,CDC27,NCAM1,MYH11,GPX3,WIF1,HOXC6,MTUS1,IGFBP6,COL4A1,H19,E…
Organ Development	1.91E-09-4.1E-03	LRP4,CRYAB,CTGF,NR2F2,MAP1B,SOBP,DMP1,CAV1,MGP,ITGA4,SMAD9,DCN,PTCH1,COL2A1,TTN,MET,HSPG2 (includes EG:3339),THBS2,JAG1,RBP4,COL3A1,SPTBN1,LOX,MB,FN1,MEOX2,COMP,COL5A1,SOX9,SIX1,AEBP1,BMPR1A,PRRX1,GAS1,TGFB2,EGFR,HEY1,COL5A2,EGR1,DLX5,ZIC1,CRH,VWF,SLIT2,CADM1,COL1A1,SPARC,EDNRA,NFIB,DKK1,COL11A1,SEMA3C,ID4
Cell Death	3.9E-08-1.18E-02	CRYAB,CTGF,PCGF2,MAP1B,RCAN2,UNC5B,BAG3,MYH11,SDC4,WIF1,FBLN1,HOXC6,DMP1,MGP,CAV1,GULP1,ITGA4,PTGIS,SFRP4,IGFBP6,EGR3,DCN,COL2A1,MMP2,ANGPTL1,MET,CXCR7,PPP2R3A,THBS2,YAP1,IGFBP3,NUAK1,TFRC,JAG1,CYR61,PMEPA1,SFRP2,FN1,MB,PTPN13,ANTXR1,LRP6,PTN,EMP2,HSPB8,CLU,MEOX2,COL4A2,COMP,LOXL2,MAP4,PALLD,SIX1,SOX9,JUN,MT1E,BMPR1A,SDC2,DKK3,MCAM,GAS1,TGFB2,NAMPT,CFH,PLAT,EGFR,HEY1,TIMP3,PTPRK,BGN,EGR1,CRH,HSPA…
Cell Morphology	4.97E-08-1.05E-02	FAT1,MYH11,SDC4,LUM,DMP1,CAV1,MGP,POSTN,ITGA4,PLN,DCN,ANGPTL2,MMP2,MET,THBS2,IGFBP3,CYR61,JAG1,SYTL2,ANK3,SULF1,TPM1,GEM,FN1,CDC42EP5,WWTR1,PTN,ANTXR1,ROBO1,SYNM,COL5A1,SOX9,PALLD,DKK3,SDC2,ASPN,TGFB2,HEY1,PLAT,EGFR,TIMP3,ENPP1,EGR1,DLX5,PFN2,VWF,SLIT2,CADM1,PMP22,EDIL3,CAP2,LPAR1,TACC2,ANK2,CALD1,SPARC,EDNRA,SOST,COL15A1,NCAM1
Cell-To-Cell Signaling and Interaction	8.55E-08-1.21E-02	CTGF,SGCE,BOC,FAT1,JAM2,SDC4,LAMC1,CAV1,POSTN,ITGA4,DCN,EMCN,MMP2,IBSP,ANGPTL1,ISLR,HSPG2 (includes EG:3339),COL13A1,THBS2,IGFBP3,TFRC,CYR61,COL3A1,LOX,CLDN11,ITGBL1,FN1,LRP6,ITGA10,MEPE,ROBO1,CDH11,LOXL2,SSPN,COL5A1,SOX9,PALLD,SDC2,DKK3,MCAM,EGFR,RGMB,PTPRK,TJP1,BGN,EGR1,TPM2,VWF,CADM1,MAD2L1,EDIL3,CALD1,SPARC,SOST,NCAM1
Cellular Development	1.79E-07-1.17E-02	CTGF,PCGF2,FAT1,BOC,RCAN2,MAP1B,MYH11,SDC4,LAMC1,SATB2,WIF1,HOXC6,POSTN,MGP,DMP1,CAV1,PRG4 (includes EG:10216),ITGA4,SFRP4,IGFBP6,COL4A1,SMAD9,EGR3,DCN,COL2A1,ANGPTL2,MMP2,MAFF,TTN,MET,BHLHE41,HSPG2 (includes EG:3339),CXCR7,THBS2,IGFBP3,TFRC,PDGFD,JAG1,CYR61,LOX,TPM1,SFRP2,MB,FN1,PTPN13,WWTR1,PTN,ANTXR1,HSPB8,CLU,MEOX2,ROBO1,COMP,SYNM,CYTL1,SIX1,PALLD,SOX9,JUN,MT1E,DKK3,SDC2,BMPR1A,PRRX1,GAS1,ASP…
Cardiovascular Disease	3.62E-07-9.83E-03	CRYAB,CTGF,RCAN2,SNX7,PCDH7,MYH11,DDAH1,MGP,CAV1,POSTN,KLHL29,PTGIS,KIAA1671,PLN,COL4A1,TMTC1,PTCH1,COL2A1,MMP2,SGCB,IBSP,SMOC2,TTN,KCNB1,COLEC12,SASH1,CXCR7,MATN2,YAP1,RAPH1,JAG1,PDGFD,SAMD4A,KIAA1217,PRSS35,COL3A1,PMEPA1,ANK3,SPTBN1,TPM1,SULF1,FHL1,MB,FN1,ACTA2,LRP6,CLU,HSPB8,RARRES1,RBPMS,COL4A2,ROBO1,CDH11,COL5A1,AMOTL1,MAP4,SOX9,COL6A1,JUN,RGS5,GPC6,LIMCH1,PLAT,EGFR,TIMP3,CLIC5,COL5A2,ENPP1,…
Embryonic Development	3.99E-07-9.54E-03	LRP4,PCGF2,HOXC10,LAMC1,SATB2,POSTN,DMP1,MGP,ITGA4,PTGIS,COL4A1,H19,SMAD9,PTCH1,COL2A1,MMP2,MAFF,TTN,IGFBP3,YAP1,TFRC,CYR61,RBP4,TPM1,ENAH,SFRP2,EMP2,LRP6,PTN,COL4A2,MEOX2,ROBO1,SIX1,SOX9,PALLD,JUN,BMPR1A,PRRX1,GAS1,ASPN,TGFB2,NAMPT,HEY1,EGFR,TIMP3,CTSK,ENPP1,NBL1,EGR1,DLX5,ZIC1,SLIT2,EMP1,PMP22,EDIL3,LPAR1,SPARC,EDNRA,SEMA3C,DKK1,ID4
Reproductive System Disease	8.75E-07-9.68E-03	CTGF,ASS1,RCAN2,GPX3,WIF1,MGP,POSTN,ITGA4,SFRP4,H19,COL4A1,MFAP5,MT1X,DCN,BAMBI,EMCN,IBSP,MMP2,FMOD,MET,COL6A3,THBS2,IGFBP3,PDGFD,CYR61,PMEPA1,RBP4,APOD,ANK3,CLDN11,FN1,MXRA8,SCARA5,FLRT2,ACTA2,CLU,RARRES1,CDH11,JUN,COL6A1,RGS5,MT1E,BMPR1A,DPT,SDC2,MCAM,TGFB2,CFH,CAV2,EGFR,TIMP3,ENPP1,COL6A2,EGR1,DST,SLIT2,SYNPO2,CADM1,COL1A1,EDNRA,SORBS2,DKK1,SEMA3C,COL15A1
Connective Tissue Development and Function	1.05E-06-1.21E-02	CTGF,MYH11,SDC4,HOXC10,SATB2,WIF1,FBLN1,LUM,MGP,POSTN,CAV1,DMP1,COL10A1,SFRP4,DCN,COL2A1,MMP2,HSPG2 (includes EG:3339),THBS2,IGFBP3,TFRC,PDGFD,LOX,TPM1,FN1,SFRP2,PTN,MEPE,CYTL1,SOX9,PALLD,SIX1,JUN,BMPR1A,SDC2,PRRX1,GAS1,TGFB2,EGFR,ENPP1,BGN,EGR1,DLX5,COL1A1,LPAR1,SPARC,COL11A1,DKK1,SOST
Neurological Disease	2.53E-06-1.04E-02	GLT8D2,CRYAB,CTGF,SGCE,RCAN2,PCDH7,GALNTL2,LAMC1,SATB2,MGP,ITGA4,PTGIS,TMTC1,CSRP2,DCN,MT1X,PTCH1,MMP2,MAFF,KCNB1,COLEC12,HSPG2 (includes EG:3339),C14ORF132,PDGFD,APOD,PRSS35,ANK3,ENAH,FHL1,CLDN11,MB,ITGBL1,PTPN13,WWTR1,PTN,HSPB8,MEOX2,COL4A2,CDH11,PALLD,MAP4,MYO1B,JUN,MT1E,PDLIM5,CD109,EGFR,PLAT,PLOD2,MEGF10,PDE4DIP,EGR1,DST,CRH,PFN2,SLIT2,HSPA2,CAP2,PTPRD,ANK2,ATP1A2,TAGLN,SORBS2,ID4,NCAM1,LRP4…
Tissue Morphology	7.01E-06-9.25E-03	CRYAB,CTGF,PCGF2,MYH11,SDC4,LAMC1,CAV1,ITGA4,IGFBP6,H19,COL4A1,EGR3,DCN,MMP2,TTN,MET,HSPG2 (includes EG:3339),THBS2,YAP1,IGFBP3,JAG1,CYR61,ANK3,TPM1,FN1,ACTA2,COL4A2,MEPE,SSPN,SOX9,SIX1,BMPR1A,DKK3,PRRX1,GAS1,TGFB2,CFH,CAV2,PLAT,EGFR,TIMP3,BGN,EGR1,DLX5,TPM2,CADM1,MAD2L1,EDIL3,LPAR1,ANK2,ATP1A2,EDNRA,CALD1,SPARC,SEMA3C,DKK1,HOMER1,NCAM1
Tumor Morphology	1.29E-05-9.54E-03	FN1,SFRP2,DCN,PTCH1,CLU,BAMBI,COL1A2,COL1A1,SIX1,SDC2,MCAM,CAV1,TGFB2,JAG1,ITGA4,EGFR
Developmental Disorder	1.44E-05-1.05E-02	TPM1,CRYAB,MAP1B,NR2F2,RCAN2,HSPB8,COMP,COL1A2,LAMC1,SATB2,GPX3,SOX9,SIX1,JUN,FBLN1,GAS1,CAV1,POSTN,EGFR,PTGIS,CTSK,PLN,H19,EGR3,PTCH1,ZIC1,COL2A1,MMP2,SGCB,TTN,COL1A1,HSPG2 (includes EG:3339),ANK2,EDNRA,NFIB,COL11A1,SOST
Nervous System Development and Function	4.46E-05-9.54E-03	ANK3,SPTBN1,SULF1,ENAH,CLDN11,DPYSL3,BOC,SGCE,UNC5B,PTN,NR2F2,MAP1B,CLU,MEOX2,ROBO1,LAMC1,SOX9,GAS1,TGFB2,PLAT,EGFR,IGFBP6,THBS4,PTPRK,SMAD9,EGR3,DST,DLX5,ZIC1,PFN2,SLIT2,MET,PMP22,HSPG2 (includes EG:3339),LPAR1,THBS2,NFIB,DKK1,ID4,NCAM1
Auditory and Vestibular System Development and Function	5.64E-05-1.09E-03	SIX1,PRRX1,DLX5,GAS1,TGFB2,COL2A1,COL11A1,JAG1,SOBP
Organ Morphology	6E-05-1.05E-02	COL5A2,CRYAB,FN1,DCN,PTCH1,DLX5,CRH,COL2A1,SOBP,TTN,COL5A1,SIX1,BMPR1A,PRRX1,GAS1,CAV1,TGFB2,EDNRA,COL11A1,CAV2,RBP4,EGFR
Digestive System Development and Function	9.12E-05-5.24E-03	SATB2,BMPR1A,PRRX1,GAS1,COL2A1,MEOX2
Renal and Urological Disease	1.34E-04-1.09E-02	PTGIS,TIMP3,FN1,H19,CLU,MMP2,LAMC1,MET,SIX1,MT1E,FBLN1,EDNRA,CALD1,CFH,ITGA4,EGFR,PLAT
Respiratory System Development and Function	1.62E-04-2.15E-03	LOX,CTGF,BMPR1A,CAV1,TGFB2,CRH,MGP,SPARC,NFIB,CAV2,RBP4
Cell Cycle	3.66E-04-1.05E-02	CRYAB,FN1,PCGF2,PTN,MEOX2,MAP4,SOX9,JUN,GAS1,CAV1,TGFB2,EGFR,DCN,EGR1,ZIC1,HSPA2,MET,COL1A1,MAD2L1,PPP2R3A,IGFBP3,TFRC,SPARC,CYR61,CDC27
Inflammatory Disease	3.67E-04-9.54E-03	CRYAB,UNC5B,SNX7,PCDH7,C4ORF31,FBLN1,LUM,POSTN,COL10A1,PDZRN3,ZFHX4,ITGA4,PTGIS,MTUS1,COL4A1,SMAD9,EGR3,CMYA5 (includes EG:202333),ANGPTL2,COL2A1,TMEM47,MMP2,COLEC12,HSPG2 (includes EG:3339),MATN2,THBS2,IGFBP3,RAPH1,HTRA1,SAMD4A,KIAA1217,SULF1,LOX,FN1,SFRP2,MB,ACTA2,ANTXR1,LRP6,CLU,HSPB8,COL4A2,ROBO1,CDH11,COL5A1,PALLD,MAP4,JUN,COL6A1,RGS5,OLFML2A,ZNF532,DKK3,TGFB2,ASPN,NAMPT,CD109,CFH,GPC6,PLAT,…
Cell-mediated Immune Response	3.68E-04-3.68E-04	EGR3,EGR1
Gene Expression	3.68E-04-9.54E-03	COL1A1,JUN,EGR3,WWTR1,EGR1,DCN,YAP1,BAMBI
Hair and Skin Development and Function	3.68E-04-9.54E-03	COL5A2,FN1,DCN,EGR1,ANTXR1,PTCH1,CLU,MMP2,COL5A1,COL1A1,JUN,LUM,TGFB2,CYR61,SYTL2,ID4,EGFR,COL3A1
Hematological System Development and Function	3.68E-04-3.68E-04	EGR3,EGR1
Hematopoiesis	3.68E-04-3.68E-04	EGR3,EGR1
Lipid Metabolism	3.68E-04-9.54E-03	PTGIS,FAT1,CRH,EDNRA,PLAT,APOD
Ophthalmic Disease	3.68E-04-3.54E-03	COL2A1,CFH,COL11A1,HTRA1
Small Molecule Biochemistry	3.68E-04-9.54E-03	PTGIS,FAT1,CRH,COL2A1,EDNRA,COL11A1,PLAT,APOD
Organismal Injury and Abnormalities	3.85E-04-9.83E-03	TIMP3,CTGF,PLN,MB,BMPR1A,IGFBP3,SPARC,MMP2,MEPE,TTN
Organismal Functions	5.16E-04-9.54E-03	MET,COL5A1,LOX,FN1,BGN,TGFB2,FMOD,CYR61,MUSTN1,COL3A1
Hematological Disease	6.16E-04-9.83E-03	CTGF,COL4A1,MT1E,BGN,FBLN1,EDNRA,VWF,MMP2,JAG1,PLAT,ITGA4
Immune Cell Trafficking	6.91E-04-6.91E-04	TIMP3,COL1A1,COL4A1,FN1,NBL1,ITGA4
Reproductive System Development and Function	8.85E-04-5.24E-03	LOX,SOX9,TACC2,WWTR1,CLU,IGFBP3,YAP1,CYR61,HSPA2,ID4,CADM1,EGFR
Cellular Compromise	1.05E-03-9.54E-03	FN1,MCAM,EGFR,ITGA4
Immunological Disease	1.36E-03-7.24E-03	CLU,CFH,ITGA4
Cell Signaling	2.41E-03-9.54E-03	PTPRD,LPAR1,BOC,PRRX1,PTN,GAS1,PTCH1,ZIC1,EDNRA,EGFR
Visual System Development and Function	2.49E-03-4.1E-03	COL5A1,COL5A2,CRYAB,GAS1,TGFB2,EGFR,RBP4
Organismal Survival	2.77E-03-6.41E-03	ENAH,LOX,PCGF2,NR2F2,LRP6,COL4A2,SDC4,ROBO1,COL5A1,AEBP1,PALLD,MT1E,BMPR1A,FBLN1,TGFB2,POSTN,PLAT,ITGA4,TIMP3,PLN,COL4A1,EGR3,DCN,BGN,PTCH1,ZIC1,MAFF,MET,HSPG2 (includes EG:3339),LPAR1,ANK2,CYR61
Respiratory Disease	3.26E-03-5.24E-03	MET,FHL1,CAV1,NCAM1,EGFR
Infectious Disease	3.54E-03-3.54E-03	BGN,CALD1
Molecular Transport	3.54E-03-7.72E-03	ANK3,CLIC5,LRP4,HSPG2 (includes EG:3339),MT1E,FAT1,ANK2,CAV1,APOD
DNA Replication, Recombination, and Repair	5.56E-03-5.56E-03	FN1,MMP2,SDC4,JUN,THBS2,CAV1,IGFBP3,SPARC,EFEMP1,PDGFD,CYR61,EGFR,RFC3
Endocrine System Disorders	5.72E-03-9.27E-03	FAT1,GRAMD3,SNX7,PCDH7,USP53,DDAH1,KLHL29,COL27A1,GULP1,MTUS1,KIAA1671,SFRP4,COL4A1,EMCN,MMP2,KCNB1,COLEC12,COL13A1,MATN2,CXCR7,SASH1,YAP1,IGFBP3,COPZ2 (includes EG:51226),JAG1,HTRA1,SAMD4A,KIAA1217,SPTBN1,ANK3,SULF1,ENAH,ITGBL1,FN1,LRP6,CLU,FAT3,COL4A2,ROBO1,COL1A2,AMOTL1,CYTL1,PALLD,JUN,RGS5,BMPR1A,ZNF532,PDLIM5,GPC6,LIMCH1,TIMP3,CLIC5,MEGF10,ENPP1,TJP1,DST,CRH,CADM1,PMP22,CAP2,EDIL3,DIP2C,TACC…
Metabolic Disease	5.72E-03-5.72E-03	FAT1,GRAMD3,SNX7,PCDH7,USP53,DDAH1,KLHL29,COL27A1,GULP1,MTUS1,KIAA1671,SFRP4,COL4A1,EMCN,MMP2,KCNB1,COLEC12,COL13A1,MATN2,CXCR7,SASH1,YAP1,IGFBP3,COPZ2 (includes EG:51226),JAG1,HTRA1,SAMD4A,KIAA1217,SPTBN1,ANK3,SULF1,ENAH,ITGBL1,FN1,LRP6,CLU,FAT3,COL4A2,ROBO1,COL1A2,AMOTL1,CYTL1,PALLD,JUN,RGS5,ZNF532,PDLIM5,GPC6,LIMCH1,CLIC5,MEGF10,ENPP1,TJP1,DST,CADM1,PMP22,CAP2,EDIL3,DIP2C,TACC2,ANK2,ATP1A2,EDN…
Protein Synthesis	7.72E-03-7.72E-03	ANK3,CLIC5,LRP4,HSPG2 (includes EG:3339),MT1E,ANK2,CAV1
Protein Trafficking	7.72E-03-7.72E-03	ANK3,CLIC5,LRP4,HSPG2 (includes EG:3339),MT1E,ANK2,CAV1
Carbohydrate Metabolism	9.54E-03-9.54E-03	COL2A1,COL11A1
Renal and Urological System Development and Function	9.9E-03-9.9E-03	LOX,PMP22,MT1E,TPM2
